# Supplementary material for: Sensitive pH Monitoring Using a Polyaniline-Functionalized Fiber Optic—Surface Plasmon Resonance Detector
Source: Sensors (Basel). 2021 Jun 19;21(12):4218. doi: 10.3390/s21124218 (PMC8235001; doi:10.3390/s21124218)
Supplement: Supplementary file 1 [file sensors-21-04218-s001.zip]

Archive with 1 entries (1 files):
- sensors-1235287-supplementary.pdf
